# Supplementary material for: Validation of a Questionnaire to Assess the Usability of and User Experience with Mobile Health Applications
Source: Healthcare (Basel). 2024 Nov 21;12(23):2328. doi: 10.3390/healthcare12232328 (PMC11640890; doi:10.3390/healthcare12232328)
Supplement: Supplementary file 1 [file healthcare-12-02328-s001.zip]

Archive with 1 entries (1 files):
- healthcare-3272297-supplementary.pdf
